# Supplementary material for: Phylogeny of Regulators of G-Protein Signaling Genes in Leptographium qinlingensis and Expression Levels of Three RGSs in Response to Different Terpenoids
Source: Microorganisms. 2022 Aug 24;10(9):1698. doi: 10.3390/microorganisms10091698 (PMC9506272; doi:10.3390/microorganisms10091698)
Supplement: Supplementary file 1 [file microorganisms-10-01698-s001.zip]

Archive with 1 entries (1 files):
- microorganisms-1849877-supplementary.pdf
